# Supplementary material for: Assessment of Lipopeptide Mixtures Produced by Bacillus subtilis as Biocontrol Products against Apple Scab (Venturia inaequalis)
Source: Microorganisms. 2022 Sep 9;10(9):1810. doi: 10.3390/microorganisms10091810 (PMC9501572; doi:10.3390/microorganisms10091810)
Supplement: Supplementary file 1 [file microorganisms-10-01810-s001.zip]

Archive with 1 entries (1 files):
- microorganisms-1841786-supplementary.pdf
